# Supplementary material for: Short QT intervals in African lions
Source: Exp Physiol. 2024 Oct 10;109(12):2088–99. doi: 10.1113/EP092203 (PMC11607619; doi:10.1113/EP092203)
Supplement: Supplementary file 1 — Data for Figures 2d, 3d and 4f. [file EPH-109-2088-s001.xlsx]

## Sheet: Figure 2D
Time	Lion 1	Lion 2	Lion 3	Lion 4	Lion 5	Lion 6	Lion 7	Lion 8	Lion 9	Lion 10	Lion 11	Lion 12
01:00:00	0.83	0.7977	0.8158	0.9611	1.063	0.635	0.8137	0.804	0.8246	0.8279	0.6177	0.7484
02:00:00	0.897	0.7898	0.8207	0.8742	0.7757	0.6467	0.705	0.6798	0.768	0.8745	0.6159	0.7226
03:00:00	0.87	0.811	0.8417	0.861	0.9797	0.7155	0.966	0.6437	0.8634	0.7547	0.5975	0.8738
04:00:00	0.9187	0.7987	0.7941	0.6914	0.9092	0.6424	0.7591	0.8185	1.008	0.9234	0.5855	0.7254
05:00:00	0.8438	0.8178	0.7581	0.7039	0.8884	0.7407	0.7586	0.8303	0.8657	0.8074	0.6643	0.7478
06:00:00	0.8433	0.8497	0.7756	0.8706	0.8331	0.7124	0.8475	0.88	0.9956	0.9783	0.6749	0.754
07:00:00	0.8221	0.8644	0.88	0.8629	0.8287	0.7467	0.995	0.8903	0.9413	0.9319	0.7841	0.9254
08:00:00	0.7665	0.872	0.823	1.082	0.8537	0.7226	0.9691	0.88	0.8725	1.051	0.7683	0.891
09:00:00	0.8356	0.8745	0.8992	1.094	0.8248	0.7396	0.9855	0.8626	1.015	1.175	0.754	0.9677
10:00:00	0.7365	0.8517	0.9319	1.045	1.194	0.6994	1.051	0.8298	0.8198	1.118	0.7681	0.9821
11:00:00	0.8979	0.8158	0.9387	1.113	1.414	0.702	0.9485	0.8804	0.9778	1.007	0.7008	0.9415
12:00:00	N/A	0.798	0.8805	1.11	1.271	0.6795	0.9592	0.856	1.002	1.062	0.7492	0.9409
13:00:00	0.6682	0.7917	0.9724	1.057	1.215	0.674	0.9921	0.8426	0.9785	0.927	0.7394	1.007
14:00:00	0.6641	0.7826	0.8258	1.053	1.289	0.6459	0.9636	0.8684	1.029	0.9171	0.7307	1.015
15:00:00	0.6752	0.7517	0.9324	1.054	1.362	0.6526	0.8765	0.8156	0.9969	0.9521	0.7231	1.038
16:00:00	0.7137	0.7616	0.9633	1.103	1.448	0.6863	0.9769	0.798	0.8616	1.05	0.7345	1.045
17:00:00	0.7872	0.7508	0.9467	1.057	1.275	0.6511	0.9878	0.8106	0.9243	0.9491	0.6828	1.02
18:00:00	0.7298	0.745	0.8972	0.7417	1.383	0.6456	1.018	0.6897	0.97	0.9615	0.7276	1.139
19:00:00	0.7388	0.7423	0.9125	0.5933	1.33	0.7155	0.9718	0.6107	0.9569	0.8751	0.7278	1.026
20:00:00	0.6997	0.7281	0.8754	0.6947	1.125	0.6653	0.7559	0.7322	0.9566	0.9113	0.6529	0.8659
21:00:00	0.7329	0.7612	0.9268	0.6756	1.223	0.6733	0.785	0.8452	1.005	1.078	0.6833	0.876
22:00:00	0.695	0.7485	0.9294	0.7339	1.064	0.7472	0.9022	0.8786	0.8913	1.029	0.6588	0.9641
23:00:00	0.6895	0.7154	0.9486	0.8152	1.205	0.6353	1.049	0.8323	0.7757	0.9285	0.6179	0.9561
1900-01-01	0.6902	0.7453	0.78	0.6492	0.9531	0.7009	0.7883	0.9123	0.9429	1.12	0.5665	0.8736

## Sheet: Figure 3D
Wild lions														Zoo lions
RR	Lion 1	Lion 2	Lion 3	Lion 4	Lion 5	Lion 6	Lion 7	Lion 8	Lion 9	Lion 10	Lion 11	Lion 12		RR	PR
2000	174	243	248	195	288	239	189	229	184	184	224	214		1011	182
1500	189	278	189	189	209	254	199	199	194	180	204	199		924	187
1200	194	278	194	214	219	244	184	189	204	159	194	208		1013	182
1000	189	254	199	184	194	219	165	199	204	164	184	194		1256	154
857.14	194	249	209	170	154	219	169	189	179	144	140	184		1012	156
750	189	219	179	139	144	209	174	174	154	139	159	179		1188	209
666.67	179	180	140	145	174	199	159	165	134	135	130	169		1009	212
600	125	169	149	150	130	179	144	134	129	100	144	164		1143	192
500	134	134	139	109	135	104	139	145	119	104	100	129		1336	194

## Sheet: Figure 4F
Wild lions														Zoo lions
RR	Lion 1	Lion 2	Lion 3	Lion 4	Lion 5	Lion 6	Lion 7	Lion 8	Lion 9	Lion 10	Lion 11	Lion 12		RR	QT
2000	428	453	493	437	458	502	468	488	463	403	497	487		1011	304
1500	483	423	488	374	439	453	463	502	478	487	458	477		924	293
1200	418	458	448	378	378	462	458	472	443	473	433	463		1013	287
1000	398	453	448	378	378	478	462	448	422	433	418	433		1256	308
857.14	363	383	358	383	353	383	433	423	423	413	433	413		1012	283
750	343	403	443	364	349	418	393	408	398	388	403	373		1188	308
666.67	373	403	407	378	333	388	373	373	388	373	403	364		1009	292
600	408	378	343	353	328	333	368	368	363	368	369	363		1143	295
500	358	353	314	343	283	354	358	353	349	351	358	348		1336	300
